# Supplementary material for: Elevated binding and functional antibody responses to SARS-CoV-2 in infants versus mothers
Source: Nat Commun. 2023 Aug 11;14:4864. doi: 10.1038/s41467-023-40554-w (PMC10421871; doi:10.1038/s41467-023-40554-w)
Supplement: Supplementary file 4 — Source Data [file 41467_2023_40554_MOESM4_ESM.xlsx]

## Sheet: Fig 1A
Infants	Mothers
1686
3472.56
6329.67
20605.1
26077
28903.8
29437.9
40178.8
53137.7
69114.2
77799.1
79593.8
110602
153238
	1686
	1686
	1686
	1686
	1686
	1686
	1686
	1686
	1686
	1686
	1686
	1686
	1686
	1686
	1686
	1686
	1686
	6488.25
	6756.05
	7387.85
	8896.64
	10531.7
	10886.1
	11319.9
	12872.8
	14272.8
	17168.8
	19760.3
	20422.5
	22905.5
	25178
	41927.6
	42042.6
	58600.3
	65176.4
	113453

## Sheet: Fig 1B
Infants	Mothers
438.75
1780.73
3112.85
7206.27
13261.3
9686.47
10476.2
18549.6
17899.5
27606.8
31502.3
30192.9
31485.5
35071.9
	438.75
	438.75
	438.75
	438.75
	438.75
	438.75
	438.75
	2515.33
	438.75
	438.75
	438.75
	438.75
	438.75
	881.855
	1099.64
	438.75
	1024.91
	1587.38
	2632.16
	2054.82
	3146.56
	3087.74
	4510.87
	4934.88
	2438.45
	7199.7
	5850.21
	8114.36
	6723.92
	6746.65
	7162.28
	15371.7
	12659.2
	18178.5
	21447.2
	70582.1

## Sheet: Fig 1C
Infants	Mothers
39.708
84.8564
85.1555
303.275
466.135
529.344
361.371
594.494
730.402
1212.06
1075.81
1344.67
1566.24
2374.55
	18.7
	18.7
	18.7
	18.7
	18.7
	18.7
	18.7
	107.601
	18.7
	18.7
	18.7
	18.7
	18.7
	44.1717
	56.2079
	59.388
	18.7
	89.5006
	42.7654
	100.451
	119.411
	113.637
	129.066
	191.234
	125.454
	93.5666
	288.352
	211.821
	318.29
	242.719
	377.112
	645.66
	670.706
	649.265
	974.083
	685.103

## Sheet: Fig 1D
Infants	Mothers
1976.95
7782.59
6004.45
1976.95
14005.5
53121.9
16008.4
20158.1
23732
26677.5
29927.1
36678.8
46528.7
99800.7
	1976.95
	1976.95
	1976.95
	1976.95
	4327.49
	24713.6
	8607.24
	4273.37
	5156.12
	5365.31
	1976.95
	4277.81
	1976.95
	1976.95
	1976.95
	8844.82
	7830.88
	97364.7
	6641.66
	14694.9
	39443.4
	19275.3
	34879.2
	20528
	56643
	17270.3
	72119.5
	31978.9
	11927.7
	26260.2
	50951.3
	65614.2
	66538
	88554.2
	175748
	144651

## Sheet: Fig 1E
Infants			Mothers
4801	4621	4384
			1351	828	1241
6088	5359	5138
			2493	2092	1749
946	733	685
			643	547	430
			1765	1553	1659
6616	6528	6356
			2393	2167	2229
5990	5191	4224
			1625	1525	1394
			3159	3103	3327
			730	767	894
			3291	3239	2744
			1412	1012	1107
			2392	2240	2305
			1492	1268	1354
			1694	1612	2899
			1974	1465	1552
			67.7494	67.7494	67.7494
9200	7490	6333
			530	765	581
9219	9218	11058
			7847	6569	5808
			5557	5374	5198
			2399	2200	2200
			2049	2311	1657
			983	1027	725
			2399	2330	2219
4170	3664	3826
			2231	2046	2084
			3430	2923	2984
			2669	2632	2713
12737	11280	8624
			3759	3100	3626
3992	3464	4879
			326	302	362
			11682	10327	14291
			4883	4252	3620
			979	973	785
			67.7494	227	174
			3065	2744	2713
			5471	5790	4903
			4953	4315	4953
			1075	700	951

## Sheet: Fig 1F
Spike (AU/mL)	Staining (MFI)
28903.8	4801	4621	4384
7387.85	1351	828	1241
110602	6088	5359	5138
14272.8	2493	2092	1749
3472.56	946	733	685
1686	643	547	430
42042.6	1765	1553	1659
77799.1	6616	6528	6356
10886.1	2393	2167	2229
53137.7	5990	5191	4224
1686	1625	1525	1394
1686	3159	3103	3327
1686	730	767	894
22905.5	3291	3239	2744
1686	1412	1012	1107
6488.25	2392	2240	2305
1686	1492	1268	1354
6756.05	1694	1612	2899
10531.7	1974	1465	1552
40178.8	9200	7490	6333
8896.64	530	765	581
26077	9219	9218	11058
20422.5	7847	6569	5808
1686	5557	5374	5198
1686	2399	2200	2200
1686	2049	2311	1657
1686	983	1027	725
1686	2399	2330	2219
1686	4170	3664	3826
1686	2231	2046	2084
19760.3	3430	2923	2984
17168.8	2669	2632	2713
153238	12737	11280	8624
41927.6	3759	3100	3626
29437.9	3992	3464	4879
1686	326	302	362
113453	11682	10327	14291
58600.3	4883	4252	3620
1686	979	973	785
1686	67.7494	227	174
11319.9	3065	2744	2713
25178	5471	5790	4903
65176.4	4953	4315	4953
12872.8	1075	700	951

## Sheet: Fig 2B
Infants	Mothers
185.904	108.451
336.915	252.911
319.093	174.346
724.93	99.9198
229.586	56.6812
204.316	73.3559
587.814	401.914
396.125	136.553
123.353	156.67
124.877	204.792
	93.5312
	326.675
	133.585
	23.5992
	99.7064
	222.969
	257.255
	365.67
	99.8225
	141.953
	146.581
	144.342
	276.361
	17.3548
	54.7272
	160.033
	344.96
	223.935
	59.2703
	112.304
	52.2994
	183.862
	178.474
	568.529
	145.124

## Sheet: Fig 2C
Infants	Mothers
148.575	172.54
64.4154	109.532
106.632	53.7736
87.8584	190.725
35.951	59.024
73.1098	127.124
55.5004	91.8779
95.2966	51.8119
208.111	71.1067
139.103	203.418
	66.0388
	103.567
	110.578
	44.5309
	72.7926
	137.324
	76.0486
	157.874
	172.271
	43.8523
	102.873
	53.341
	45.1386
	78.8237
	36.9495
	176.64
	128.011
	89.3035
	60.6806
	36.7535
	63.2249
	88.1641
	90.99
	78.0447
	150.962

## Sheet: Fig 3A
loc	sum_scaled_diff_sel	participant_ID
805	10.715	ptnum_8
805	-80.3707	ptnum_18
805	24.9882	ptnum_25
805	-77.0902	ptnum_41
805	0.475087	ptnum_50
805	-2.47999	ptnum_142
805	-14.8253	ptnum_169
805	-21.431	ptnum_185
805	-387.049	ptnum_186
806	20.7209	ptnum_8
806	-90.9015	ptnum_18
806	-97.4296	ptnum_25
806	-193.234	ptnum_41
806	-20.0994	ptnum_50
806	28.3769	ptnum_142
806	-101.354	ptnum_169
806	-187.34	ptnum_185
806	101.85	ptnum_186
807	-9.86231	ptnum_8
807	-117.856	ptnum_18
807	-59.0419	ptnum_25
807	-85.0271	ptnum_41
807	-26.7349	ptnum_50
807	-80.5695	ptnum_142
807	-144.803	ptnum_169
807	-174.182	ptnum_185
807	3.15636	ptnum_186
808	-9.77156	ptnum_8
808	28.8283	ptnum_18
808	-11.7891	ptnum_25
808	-36.9806	ptnum_41
808	78.1261	ptnum_50
808	33.6378	ptnum_142
808	-6.71652	ptnum_169
808	-66.4566	ptnum_185
808	-248.797	ptnum_186
809	71.7237	ptnum_8
809	-134.528	ptnum_18
809	-35.4185	ptnum_25
809	57.7128	ptnum_41
809	-66.135	ptnum_50
809	1.84872	ptnum_142
809	75.1719	ptnum_169
809	-244.579	ptnum_185
809	-277.024	ptnum_186
810	-26.2383	ptnum_8
810	-41.8801	ptnum_18
810	-114.984	ptnum_25
810	-153.208	ptnum_41
810	-25.9203	ptnum_50
810	-58.1409	ptnum_142
810	-151.332	ptnum_169
810	-184.657	ptnum_185
810	-423.161	ptnum_186
811	-85.4146	ptnum_8
811	198.909	ptnum_18
811	-272.812	ptnum_25
811	-80.5067	ptnum_41
811	-226.188	ptnum_50
811	-132.265	ptnum_142
811	-302.614	ptnum_169
811	76.0844	ptnum_185
811	-0.905612	ptnum_186
812	-55.7631	ptnum_8
812	142.947	ptnum_18
812	95.4898	ptnum_25
812	50.2495	ptnum_41
812	-64.5663	ptnum_50
812	-113.439	ptnum_142
812	2.29485	ptnum_169
812	160.844	ptnum_185
812	169.63	ptnum_186
813	-128.263	ptnum_8
813	-249.483	ptnum_18
813	-75.05	ptnum_25
813	-201.282	ptnum_41
813	-48.4831	ptnum_50
813	-46.2733	ptnum_142
813	-3.06839	ptnum_169
813	-318.214	ptnum_185
813	-818.056	ptnum_186
814	-406.58	ptnum_8
814	-3069.68	ptnum_18
814	-1293.23	ptnum_25
814	-1022.81	ptnum_41
814	-431.539	ptnum_50
814	-276.811	ptnum_142
814	-859.522	ptnum_169
814	-2875.58	ptnum_185
814	-3415.41	ptnum_186
815	-44.1489	ptnum_8
815	-316.66	ptnum_18
815	-149.506	ptnum_25
815	-145.789	ptnum_41
815	-77.9697	ptnum_50
815	-48.6465	ptnum_142
815	-255.619	ptnum_169
815	-267.584	ptnum_185
815	-250.771	ptnum_186
816	-858.573	ptnum_8
816	-1425.58	ptnum_18
816	-752.244	ptnum_25
816	-505.404	ptnum_41
816	-375.903	ptnum_50
816	-204.712	ptnum_142
816	-579.606	ptnum_169
816	-1609.06	ptnum_185
816	-383.398	ptnum_186
817	-919.331	ptnum_8
817	-1334.78	ptnum_18
817	-701.905	ptnum_25
817	-345.021	ptnum_41
817	-374.638	ptnum_50
817	-201.015	ptnum_142
817	-485.848	ptnum_169
817	-1677.86	ptnum_185
817	-749.022	ptnum_186
818	-942.834	ptnum_8
818	-1106.3	ptnum_18
818	-1053.39	ptnum_25
818	-633.637	ptnum_41
818	-276.101	ptnum_50
818	-254.155	ptnum_142
818	-780.264	ptnum_169
818	-1937.37	ptnum_185
818	-154.286	ptnum_186
819	-390.062	ptnum_8
819	-908.85	ptnum_18
819	-156.852	ptnum_25
819	-482.635	ptnum_41
819	-169.042	ptnum_50
819	-301.038	ptnum_142
819	-383.035	ptnum_169
819	-1138.11	ptnum_185
819	-331.239	ptnum_186
820	-51.4025	ptnum_8
820	-360.656	ptnum_18
820	-222.087	ptnum_25
820	-168.608	ptnum_41
820	-150.534	ptnum_50
820	126.439	ptnum_142
820	-192.947	ptnum_169
820	-671.419	ptnum_185
820	-94.0539	ptnum_186
821	-40.6032	ptnum_8
821	-683.435	ptnum_18
821	-428.235	ptnum_25
821	-221.097	ptnum_41
821	-75.4127	ptnum_50
821	-230.094	ptnum_142
821	-262.718	ptnum_169
821	-1103.15	ptnum_185
821	-181.485	ptnum_186
822	26.8531	ptnum_8
822	-209.305	ptnum_18
822	6.53434	ptnum_25
822	-6.05193	ptnum_41
822	-53.8614	ptnum_50
822	-55.323	ptnum_142
822	51.5468	ptnum_169
822	-124.01	ptnum_185
822	7.91011	ptnum_186
823	-45.0593	ptnum_8
823	-0.591199	ptnum_18
823	165.648	ptnum_25
823	92.693	ptnum_41
823	36.434	ptnum_50
823	1.57296	ptnum_142
823	109.308	ptnum_169
823	164.928	ptnum_185
823	223.614	ptnum_186
824	85.2848	ptnum_8
824	261.211	ptnum_18
824	63.7726	ptnum_25
824	29.4691	ptnum_41
824	-3.24358	ptnum_50
824	32.8093	ptnum_142
824	47.3281	ptnum_169
824	20.8738	ptnum_185
824	16.5894	ptnum_186
825	-547.271	ptnum_8
825	-138.149	ptnum_18
825	-375.644	ptnum_25
825	-143.39	ptnum_41
825	-88.1201	ptnum_50
825	-132.768	ptnum_142
825	-226.126	ptnum_169
825	-420.313	ptnum_185
825	-256.756	ptnum_186
826	-355.378	ptnum_8
826	33.1217	ptnum_18
826	-44.7593	ptnum_25
826	-9.90753	ptnum_41
826	-59.1643	ptnum_50
826	-17.6978	ptnum_142
826	-199.9	ptnum_169
826	-55.2498	ptnum_185
826	-452.931	ptnum_186
827	-128.673	ptnum_8
827	-92.5062	ptnum_18
827	29.9423	ptnum_25
827	-119.73	ptnum_41
827	-180.569	ptnum_50
827	17.4284	ptnum_142
827	-65.0447	ptnum_169
827	34.4178	ptnum_185
827	-726.515	ptnum_186
828	-1.71703	ptnum_8
828	49.8857	ptnum_18
828	65.4284	ptnum_25
828	135.488	ptnum_41
828	78.8009	ptnum_50
828	6.51595	ptnum_142
828	1.84669	ptnum_169
828	96.8344	ptnum_185
828	-70.9636	ptnum_186
829	-127.461	ptnum_8
829	-257.978	ptnum_18
829	31.6145	ptnum_25
829	-81.7108	ptnum_41
829	-69.062	ptnum_50
829	3.5621	ptnum_142
829	32.9441	ptnum_169
829	-79.0243	ptnum_185
829	-10.9935	ptnum_186
830	-51.44	ptnum_8
830	-68.3669	ptnum_18
830	82.8618	ptnum_25
830	-154.317	ptnum_41
830	-3.81102	ptnum_50
830	0.770666	ptnum_142
830	-8.99169	ptnum_169
830	-238.088	ptnum_185
830	0.144776	ptnum_186
831	-25.4754	ptnum_8
831	-6.56792	ptnum_18
831	-33.8563	ptnum_25
831	-29.5871	ptnum_41
831	11.0935	ptnum_50
831	-8.87045	ptnum_142
831	0.042513	ptnum_169
831	14.9094	ptnum_185
831	-0.108866	ptnum_186
832	-5.64196	ptnum_8
832	9.46526	ptnum_18
832	16.7298	ptnum_25
832	-93.0958	ptnum_41
832	0.853724	ptnum_50
832	-0.0813533	ptnum_142
832	-4.85287	ptnum_169
832	-6.61733	ptnum_185
832	-17.4868	ptnum_186
833	5.30734	ptnum_8
833	34.3838	ptnum_18
833	2.11566	ptnum_25
833	4.97713	ptnum_41
833	-18.9267	ptnum_50
833	-0.653069	ptnum_142
833	-0.643511	ptnum_169
833	-10.7867	ptnum_185
833	-59.8936	ptnum_186
834	2.20375	ptnum_8
834	-37.5678	ptnum_18
834	-100.441	ptnum_25
834	25.5315	ptnum_41
834	-122.169	ptnum_50
834	6.93942	ptnum_142
834	8.14453	ptnum_169
834	-2.25847	ptnum_185
834	14.5173	ptnum_186
835	-1.05522	ptnum_8
835	-7.85267	ptnum_18
835	-37.3438	ptnum_25
835	2.96866	ptnum_41
835	-112.674	ptnum_50
835	-5.66541	ptnum_142
835	-0.734106	ptnum_169
835	0.105879	ptnum_185
835	0.000460057	ptnum_186

## Sheet: Fig 3B
loc	sum_scaled_diff_sel	participant_ID
805	-51.942	ptnum_8
805	-22.5727	ptnum_18
805	-39.0439	ptnum_25
805	-173.053	ptnum_41
805	61.6793	ptnum_50
805	43.8904	ptnum_142
805	39.6893	ptnum_169
805	-59.2179	ptnum_185
805	-61.4999	ptnum_186
806	-0.0399605	ptnum_8
806	-19.199	ptnum_18
806	-134.653	ptnum_25
806	-298.404	ptnum_41
806	-31.8495	ptnum_50
806	-74.9811	ptnum_142
806	26.9091	ptnum_169
806	-123.254	ptnum_185
806	-37.1293	ptnum_186
807	-31.5228	ptnum_8
807	-6.81459	ptnum_18
807	-84.8976	ptnum_25
807	-196.646	ptnum_41
807	-49.0675	ptnum_50
807	-108.456	ptnum_142
807	66.5949	ptnum_169
807	-48.311	ptnum_185
807	-33.743	ptnum_186
808	102.042	ptnum_8
808	-294.968	ptnum_18
808	-10.4753	ptnum_25
808	-36.4117	ptnum_41
808	22.6018	ptnum_50
808	-133.281	ptnum_142
808	-311.877	ptnum_169
808	34.6522	ptnum_185
808	35.8644	ptnum_186
809	-102.051	ptnum_8
809	75.2069	ptnum_18
809	41.3065	ptnum_25
809	66.2964	ptnum_41
809	7.52294	ptnum_50
809	-165.55	ptnum_142
809	-207.755	ptnum_169
809	1.09156	ptnum_185
809	12.2483	ptnum_186
810	-237.08	ptnum_8
810	-33.0385	ptnum_18
810	-49.0401	ptnum_25
810	-136.22	ptnum_41
810	-4.02437	ptnum_50
810	-342.651	ptnum_142
810	-67.2651	ptnum_169
810	-7.82643	ptnum_185
810	47.2375	ptnum_186
811	-159.138	ptnum_8
811	15.7496	ptnum_18
811	-28.6422	ptnum_25
811	-230.361	ptnum_41
811	0.228852	ptnum_50
811	-210.77	ptnum_142
811	-148.434	ptnum_169
811	-27.7059	ptnum_185
811	-234.028	ptnum_186
812	78.9285	ptnum_8
812	-83.8359	ptnum_18
812	1.32825	ptnum_25
812	-242.602	ptnum_41
812	3.80303	ptnum_50
812	165.743	ptnum_142
812	-174.755	ptnum_169
812	177.795	ptnum_185
812	-105.469	ptnum_186
813	61.6305	ptnum_8
813	99.8124	ptnum_18
813	-105.585	ptnum_25
813	-350.143	ptnum_41
813	-8.02573	ptnum_50
813	-113.056	ptnum_142
813	-549.969	ptnum_169
813	-110.324	ptnum_185
813	-34.1366	ptnum_186
814	-362.882	ptnum_8
814	-137.494	ptnum_18
814	-161.367	ptnum_25
814	-1374.53	ptnum_41
814	-120.59	ptnum_50
814	-242.397	ptnum_142
814	-341.858	ptnum_169
814	-183.701	ptnum_185
814	-117.037	ptnum_186
815	-26.5951	ptnum_8
815	-78.9971	ptnum_18
815	-25.7535	ptnum_25
815	-166.324	ptnum_41
815	2.90027	ptnum_50
815	-565.638	ptnum_142
815	63.4322	ptnum_169
815	-171.468	ptnum_185
815	11.9388	ptnum_186
816	-392.39	ptnum_8
816	-181.108	ptnum_18
816	-34.6237	ptnum_25
816	-449.104	ptnum_41
816	7.3291	ptnum_50
816	-187.682	ptnum_142
816	-785.526	ptnum_169
816	-367.965	ptnum_185
816	4.70475	ptnum_186
817	-335.612	ptnum_8
817	-60.0193	ptnum_18
817	-279.208	ptnum_25
817	-1099.42	ptnum_41
817	0.85907	ptnum_50
817	170.475	ptnum_142
817	-487.829	ptnum_169
817	-138.158	ptnum_185
817	-18.1839	ptnum_186
818	-202.199	ptnum_8
818	17.4447	ptnum_18
818	-597.357	ptnum_25
818	-1583.67	ptnum_41
818	3.6216	ptnum_50
818	-281.617	ptnum_142
818	-129.52	ptnum_169
818	-151.154	ptnum_185
818	-24.4569	ptnum_186
819	-173.346	ptnum_8
819	-266.383	ptnum_18
819	-442.866	ptnum_25
819	-897.345	ptnum_41
819	-4.13618	ptnum_50
819	-781.391	ptnum_142
819	-339.121	ptnum_169
819	-35.5323	ptnum_185
819	70.9117	ptnum_186
820	-156.4	ptnum_8
820	-151.307	ptnum_18
820	-121.452	ptnum_25
820	123.463	ptnum_41
820	-0.894607	ptnum_50
820	-377.813	ptnum_142
820	-164.09	ptnum_169
820	-13.8836	ptnum_185
820	-268.3	ptnum_186
821	-150.652	ptnum_8
821	-6.91846	ptnum_18
821	-154.81	ptnum_25
821	-102.552	ptnum_41
821	-2.15643	ptnum_50
821	4.43413	ptnum_142
821	-5.59121	ptnum_169
821	-51.5839	ptnum_185
821	73.9517	ptnum_186
822	82.8784	ptnum_8
822	-88.0637	ptnum_18
822	21.1382	ptnum_25
822	63.9725	ptnum_41
822	-31.7335	ptnum_50
822	-467.274	ptnum_142
822	-37.3802	ptnum_169
822	40.1917	ptnum_185
822	21.9191	ptnum_186
823	66.1466	ptnum_8
823	-32.9135	ptnum_18
823	15.4258	ptnum_25
823	-79.1712	ptnum_41
823	-3.50864	ptnum_50
823	-723.643	ptnum_142
823	53.5597	ptnum_169
823	27.2939	ptnum_185
823	16.8229	ptnum_186
824	42.3074	ptnum_8
824	-23.2697	ptnum_18
824	54.9156	ptnum_25
824	65.1581	ptnum_41
824	-6.84396	ptnum_50
824	-47.1281	ptnum_142
824	19.3116	ptnum_169
824	13.7803	ptnum_185
824	1.21161	ptnum_186
825	-32.5845	ptnum_8
825	-105.253	ptnum_18
825	-64.9385	ptnum_25
825	-240.091	ptnum_41
825	-3.61842	ptnum_50
825	-236.829	ptnum_142
825	-132.249	ptnum_169
825	-40.2386	ptnum_185
825	-62.3512	ptnum_186
826	-69.5299	ptnum_8
826	-31.2843	ptnum_18
826	-31.4672	ptnum_25
826	-119	ptnum_41
826	7.71082	ptnum_50
826	-196.87	ptnum_142
826	-52.4222	ptnum_169
826	34.3517	ptnum_185
826	-100.249	ptnum_186
827	-2.39437	ptnum_8
827	28.8369	ptnum_18
827	12.034	ptnum_25
827	-106.346	ptnum_41
827	7.53539	ptnum_50
827	-97.2979	ptnum_142
827	-89.3109	ptnum_169
827	-13.1041	ptnum_185
827	-124.799	ptnum_186
828	15.0482	ptnum_8
828	7.93217	ptnum_18
828	9.84167	ptnum_25
828	58.9122	ptnum_41
828	1.03687	ptnum_50
828	212.946	ptnum_142
828	34.4904	ptnum_169
828	56.0142	ptnum_185
828	11.0319	ptnum_186
829	-13.5262	ptnum_8
829	-5.374	ptnum_18
829	-61.9247	ptnum_25
829	-37.1451	ptnum_41
829	3.52342	ptnum_50
829	-49.4248	ptnum_142
829	23.735	ptnum_169
829	-143.474	ptnum_185
829	-24.7085	ptnum_186
830	1.09957	ptnum_8
830	-66.9046	ptnum_18
830	-361.118	ptnum_25
830	33.8848	ptnum_41
830	-1.05701	ptnum_50
830	-28.8811	ptnum_142
830	-11.2936	ptnum_169
830	-83.2022	ptnum_185
830	-5.21025	ptnum_186
831	0.286732	ptnum_8
831	-16.0786	ptnum_18
831	41.606	ptnum_25
831	-14.0202	ptnum_41
831	1.52014	ptnum_50
831	-34.0231	ptnum_142
831	6.25641	ptnum_169
831	17.7214	ptnum_185
831	3.23076	ptnum_186
832	3.19411	ptnum_8
832	8.47401	ptnum_18
832	4.5935	ptnum_25
832	4.47986	ptnum_41
832	2.22634	ptnum_50
832	-16.7937	ptnum_142
832	-0.362759	ptnum_169
832	-9.07819	ptnum_185
832	2.57878	ptnum_186
833	7.76523	ptnum_8
833	2.62406	ptnum_18
833	1.707	ptnum_25
833	3.63721	ptnum_41
833	3.08722	ptnum_50
833	-63.665	ptnum_142
833	8.66412	ptnum_169
833	-21.3583	ptnum_185
833	-0.648302	ptnum_186
834	-5.60508	ptnum_8
834	-4.22633	ptnum_18
834	8.47323	ptnum_25
834	11.0018	ptnum_41
834	3.29673	ptnum_50
834	28.2243	ptnum_142
834	-4.01315	ptnum_169
834	-46.4185	ptnum_185
834	1.43884	ptnum_186
835	-9.07785	ptnum_8
835	5.50891	ptnum_18
835	-5.69789	ptnum_25
835	-4.65317	ptnum_41
835	-0.550177	ptnum_50
835	1.01703	ptnum_142
835	-1.48742	ptnum_169
835	13.2354	ptnum_185
835	7.17485	ptnum_186

[truncated: 26 more sheets: Fig 3C, Fig 3D, Fig 4A, Fig 4B, Fig 4C, Fig 4D, Fig 5A, Fig 5B, Fig 5C, Fig 5D, Fig S1, Fig S2A, Fig S2B, Fig S2C, Fig S2D, Fig S2E, Fig S3, Fig S6A, Fig S6B, Fig S6C …]
